# Supplementary material for: QuaBingo: A Prediction System for Protein Quaternary Structure Attributes Using Block Composition
Source: Biomed Res Int. 2016 Aug 17;2016:9480276. doi: 10.1155/2016/9480276 (PMC5005774; doi:10.1155/2016/9480276)
Supplement: Supplementary file 2 [file 9480276.f2.zip]

Archive with 21 entries (18 files):
- Oli8444/
- Oli8444/Heteromer/
- Oli8444/Heteromer/10_cd60.fasta
- Oli8444/Heteromer/12_cd60.fasta
- Oli8444/Heteromer/2_cd60.fasta
- Oli8444/Heteromer/3_cd60.fasta
- Oli8444/Heteromer/4_cd60.fasta
- Oli8444/Heteromer/5_cd60.fasta
- Oli8444/Heteromer/6_cd60.fasta
- Oli8444/Heteromer/8_cd60.fasta
- Oli8444/Heteromer/he_all.fasta
- Oli8444/Homomer/
- Oli8444/Homomer/10_cd90.fasta
- Oli8444/Homomer/12_cd90.fasta
- Oli8444/Homomer/1_cd60.fasta
- Oli8444/Homomer/2_cd60.fasta
- Oli8444/Homomer/3_cd60.fasta
- Oli8444/Homomer/4_cd60.fasta
- Oli8444/Homomer/5_cd90.fasta
- Oli8444/Homomer/6_cd60.fasta
- Oli8444/Homomer/8_cd60.fasta
